# Supplementary material for: Long range segmentation of prokaryotic genomes by gene age and functionality
Source: bioRxiv. 2024 Apr 26:2024.04.26.591304. Preprint. [Version 1] doi: 10.1101/2024.04.26.591304 (PMC11188115; doi:10.1101/2024.04.26.591304)
Supplement: Supplement 11 — Data shown for genus-level evolutionary conservation in Sulfolobus islandicus M.16.4 and Escherichia coli K-12 sub. BW25113. [file media-11.xlsx]

## Sheet: Sheet2
# GCF_000022445.1	NC_012726.1	2665	2586647	Sulfolobus islandicus REY15A
	LKP	non-LKP
Ancient	308	703
Intermediate	97	769
Young	37	751
GCF_000750555.1	NZ_CP009273.1	4186	4631469	Escherichia coli K-12 sub. BW25113
	LKP	non-LKP
Ancient	245	1079
Intermediate	82	1643
Young	24	1113
